# Supplementary material for: Evaluation of Ascophyllum nodosum extract supplementation on feed degradability, ruminal fermentation and methane production using the rumen simulation technique (RUSITEC)
Source: PLoS One. 2026 Mar 25;21(3):e0344019. doi: 10.1371/journal.pone.0344019 (PMC13016304; doi:10.1371/journal.pone.0344019)
Supplement: S1 Data — (XLSX) [file pone.0344019.s001.xlsx]

## Sheet: Treatmnent_Lists
Experiment	Vessel ID	Treatment	Day	Diet type
1	1	0.001	11	Grass
1	4	CTR	11	Grass
1	5	0.002	11	Grass
1	7	0.003	11	Grass
1	9	CTR	11	Grass
1	11	0.001	11	Grass
1	14	0.003	11	Grass
1	16	0.002	11	Grass
1	19	0.001	11	Grass
1	21	0.003	11	Grass
1	22	CTR	11	Grass
1	23	0.002	11	Grass
1	1	0.001	12	Grass
1	4	CTR	12	Grass
1	5	0.002	12	Grass
1	7	0.003	12	Grass
1	9	CTR	12	Grass
1	11	0.001	12	Grass
1	14	0.003	12	Grass
1	16	0.002	12	Grass
1	19	0.001	12	Grass
1	21	0.003	12	Grass
1	22	CTR	12	Grass
1	23	0.002	12	Grass
1	1	0.001	13	Grass
1	4	CTR	13	Grass
1	5	0.002	13	Grass
1	7	0.003	13	Grass
1	9	CTR	13	Grass
1	11	0.001	13	Grass
1	14	0.003	13	Grass
1	16	0.002	13	Grass
1	19	0.001	13	Grass
1	21	0.003	13	Grass
1	22	CTR	13	Grass
1	23	0.002	13	Grass
1	1	0.001	14	Grass
1	4	CTR	14	Grass
1	5	0.002	14	Grass
1	7	0.003	14	Grass
1	9	CTR	14	Grass
1	11	0.001	14	Grass
1	14	0.003	14	Grass
1	16	0.002	14	Grass
1	19	0.001	14	Grass
1	21	0.003	14	Grass
1	22	CTR	14	Grass
1	23	0.002	14	Grass
1	1	0.001	15	Grass
1	4	CTR	15	Grass
1	5	0.002	15	Grass
1	7	0.003	15	Grass
1	9	CTR	15	Grass
1	11	0.001	15	Grass
1	14	0.003	15	Grass
1	16	0.002	15	Grass
1	19	0.001	15	Grass
1	21	0.003	15	Grass
1	22	CTR	15	Grass
1	23	0.002	15	Grass
1	1	0.001	16	Grass
1	4	CTR	16	Grass
1	5	0.002	16	Grass
1	7	0.003	16	Grass
1	9	CTR	16	Grass
1	11	0.001	16	Grass
1	14	0.003	16	Grass
1	16	0.002	16	Grass
1	19	0.001	16	Grass
1	21	0.003	16	Grass
1	22	CTR	16	Grass
1	23	0.002	16	Grass
1	1	0.001	17	Grass
1	4	CTR	17	Grass
1	5	0.002	17	Grass
1	7	0.003	17	Grass
1	9	CTR	17	Grass
1	11	0.001	17	Grass
1	14	0.003	17	Grass
1	16	0.002	17	Grass
1	19	0.001	17	Grass
1	21	0.003	17	Grass
1	22	CTR	17	Grass
1	23	0.002	17	Grass
2	1	0.004	11	Silage
2	2	0.005	11	Silage
2	3	0.003	11	Silage
2	4	0	11	Silage
2	5	0.003	11	Silage
2	6	0	11	Silage
2	7	0.004	11	Silage
2	8	0.005	11	Silage
2	9	0.005	11	Silage
2	10	0.004	11	Silage
2	11	0	11	Silage
2	12	0.003	11	Silage
2	1	0.004	12	Silage
2	2	0.005	12	Silage
2	3	0.003	12	Silage
2	4	0	12	Silage
2	5	0.003	12	Silage
2	6	0	12	Silage
2	7	0.004	12	Silage
2	8	0.005	12	Silage
2	9	0.005	12	Silage
2	10	0.004	12	Silage
2	11	0	12	Silage
2	12	0.003	12	Silage
2	1	0.004	13	Silage
2	2	0.005	13	Silage
2	3	0.003	13	Silage
2	4	0	13	Silage
2	5	0.003	13	Silage
2	6	0	13	Silage
2	7	0.004	13	Silage
2	8	0.005	13	Silage
2	9	0.005	13	Silage
2	10	0.004	13	Silage
2	11	0	13	Silage
2	12	0.003	13	Silage
2	1	0.004	14	Silage
2	2	0.005	14	Silage
2	3	0.003	14	Silage
2	4	0	14	Silage
2	5	0.003	14	Silage
2	6	0	14	Silage
2	7	0.004	14	Silage
2	8	0.005	14	Silage
2	9	0.005	14	Silage
2	10	0.004	14	Silage
2	11	0	14	Silage
2	12	0.003	14	Silage
2	1	0.004	15	Silage
2	2	0.005	15	Silage
2	3	0.003	15	Silage
2	4	0	15	Silage
2	5	0.003	15	Silage
2	6	0	15	Silage
2	7	0.004	15	Silage
2	8	0.005	15	Silage
2	9	0.005	15	Silage
2	10	0.004	15	Silage
2	11	0	15	Silage
2	12	0.003	15	Silage
2	1	0.004	16	Silage
2	2	0.005	16	Silage
2	3	0.003	16	Silage
2	4	0	16	Silage
2	5	0.003	16	Silage
2	6	0	16	Silage
2	7	0.004	16	Silage
2	8	0.005	16	Silage
2	9	0.005	16	Silage
2	10	0.004	16	Silage
2	11	0	16	Silage
2	12	0.003	16	Silage
2	1	0.004	17	Silage
2	2	0.005	17	Silage
2	3	0.003	17	Silage
2	4	0	17	Silage
2	5	0.003	17	Silage
2	6	0	17	Silage
2	7	0.004	17	Silage
2	8	0.005	17	Silage
2	9	0.005	17	Silage
2	10	0.004	17	Silage
2	11	0	17	Silage
2	12	0.003	17	Silage

## Sheet: Exp 1 Digestibility
Experiment	Vessel ID	Treatment	Day	DMD	OMD	CPD	NDFD
1	1	0.001	11	86.36	86.13	89.28	72.54
1	4	CTR	11	81.85	81.56	84.1	.
1	5	0.002	11	88.12	87.92	89.57	75.48
1	7	0.003	11	79.36	78.92	82.96	59.22
1	9	CTR	11	79.28	78.91	.	.
1	11	0.001	11	.	.	80.41	.
1	14	0.003	11	82.2	81.94	85.59	.
1	16	0.002	11	78.62	78.26	82.1	.
1	19	0.001	11	84.14	83.83	88.11	68.58
1	21	0.003	11	.	.	.	.
1	22	CTR	11	88.98	88.67	89.84	78.45
1	23	0.002	11	87.74	87.63	89.54	74.46
1	1	0.001	12	90.09	89.93	92.19	80.03
1	4	CTR	12	84.31	84.11	86.01	69.65
1	5	0.002	12	86.82	86.6	88.37	72.74
1	7	0.003	12	82.34	81.98	85.46	64.61
1	9	CTR	12	86.03	85.78	87.96	72.94
1	11	0.001	12	87.31	87.15	88.96	75.64
1	14	0.003	12	79.59	79.38	83.47	.
1	16	0.002	12	81.26	81	84.64	.
1	19	0.001	12	81.91	81.56	86.56	63.85
1	21	0.003	12	81.45	80.99	85.39	59.28
1	22	CTR	12	87.34	86.99	88.28	75.2
1	23	0.002	12	87.22	87.14	88.83	73.28
1	1	0.001	13	86.4	86.2	89.14	72.47
1	4	CTR	13	83.38	83.19	85.06	67.77
1	5	0.002	13	82.72	82.38	85.13	64.59
1	7	0.003	13	83.71	83.38	86.58	67.41
1	9	CTR	13	87.51	87.29	89.24	75.82
1	11	0.001	13	89.17	89.02	90.6	79.4
1	14	0.003	13	85.7	85.52	88.42	71.59
1	16	0.002	13	84.14	83.91	86.95	66.44
1	19	0.001	13	84.08	83.77	88.09	68.41
1	21	0.003	13	82.4	81.96	86.14	61.71
1	22	CTR	13	85.77	85.33	87.26	72.47
1	23	0.002	13	88.32	88.22	90.04	75.68
1	1	0.001	14	83.87	83.64	87.12	.
1	4	CTR	14	88.5	88.37	89.63	77.67
1	5	0.002	14	85.57	85.34	87.17	70.06
1	7	0.003	14	76.42	75.96	80.62	52.36
1	9	CTR	14	87.4	87.18	89.14	75.64
1	11	0.001	14	91.59	91.47	92.71	84.06
1	14	0.003	14	88.11	87.94	90.38	76.51
1	16	0.002	14	87.63	87.42	89.68	74.51
1	19	0.001	14	86.63	86.37	89.97	73.56
1	21	0.003	14	82.48	82.04	86.2	62.19
1	22	CTR	14	90.46	90.2	91.18	81.33
1	23	0.002	14	87.67	87.56	89.5	74.32
1	1	0.001	15	89.88	89.73	91.96	79.55
1	4	CTR	15	89.66	89.49	90.94	80.11
1	5	0.002	15	87.96	87.77	89.31	75.05
1	7	0.003	15	78.52	78.1	82.34	56.68
1	9	CTR	15	86.8	86.57	88.62	74.48
1	11	0.001	15	89.47	89.32	90.88	80.07
1	14	0.003	15	.	.	.	.
1	16	0.002	15	88.06	87.86	90.03	75.43
1	19	0.001	15	86.4	86.13	89.79	73.08
1	21	0.003	15	79.69	79.18	84	55.54
1	22	CTR	15	89.84	89.54	90.69	80.17
1	23	0.002	15	85.75	85.63	87.81	70.31
1	1	0.001	16	88.44	88.25	90.9	76.71
1	4	CTR	16	88.52	88.36	89.78	77.8
1	5	0.002	16	84.54	84.28	86.34	68.01
1	7	0.003	16	77.63	77.18	81.6	54.98
1	9	CTR	16	84.32	84.04	86.49	69.63
1	11	0.001	16	87.44	87.25	89.1	76.15
1	14	0.003	16	88.08	87.91	90.35	76.48
1	16	0.002	16	88.33	88.14	90.25	76.04
1	19	0.001	16	83.42	83.11	87.66	66.93
1	21	0.003	16	79.05	78.52	83.5	54.12
1	22	CTR	16	87.61	87.27	88.52	75.72
1	23	0.002	16	87.99	87.89	89.71	74.98
1	1	0.001	17	86.9	86.68	89.72	73.64
1	4	CTR	17	89.62	89.46	90.86	80
1	5	0.002	17	82.93	82.68	84.59	64.38
1	7	0.003	17	82.91	82.56	85.92	65.83
1	9	CTR	17	.	.	.	.
1	11	0.001	17	83.77	83.51	85.96	69.49
1	14	0.003	17	85.8	85.6	88.5	71.83
1	16	0.002	17	85.21	84.98	87.77	68.97
1	19	0.001	17	84.09	83.78	88.08	68.46
1	21	0.003	17	76.99	76.41	81.87	.
1	22	CTR	17	.	.	.	.
1	23	0.002	17	84.32	84.19	86.57	.

## Sheet: Exp 2 Digestibility
Experiment	Vessel ID	Treatment	Day	DMD	OMD	CPD	NDFD
2	1	0.004	11	65.0242	63.4187	89.1659	32.6412
2	2	0.005	11	69.7408	68.2556	92.2818	38.377
2	3	0.003	11	64.8819	63.1714	92.5881	28.7089
2	4	0	11	66.4433	64.8017	92.1728	31.804
2	5	0.003	11	64.0558	62.2641	92.2688	26.8748
2	6	0	11	65.1832	63.4537	93.4153	28.827
2	7	0.004	11	62.6741	60.9278	92.0819	24.3409
2	8	0.005	11	66.6035	64.9736	93.2661	31.9955
2	9	0.005	11	62.9869	61.267	92.5239	25.1982
2	10	0.004	11	67.7268	66.1032	94.6972	34.7677
2	11	0	11	62.3096	60.5119	94.0961	23.1337
2	12	0.003	11	67.3967	65.7715	93.2123	33.7868
2	1	0.004	12	.	.	.	.
2	2	0.005	12	.	.	.	.
2	3	0.003	12	.	.	.	.
2	4	0	12	.	.	.	.
2	5	0.003	12	.	.	.	.
2	6	0	12	.	.	.	.
2	7	0.004	12	.	.	.	.
2	8	0.005	12	.	.	.	.
2	9	0.005	12	.	.	.	.
2	10	0.004	12	.	.	.	.
2	11	0	12	.	.	.	.
2	12	0.003	12	.	.	.	.
2	1	0.004	13	61.4592	59.6776	87.782	25.8628
2	2	0.005	13	62.0978	60.2318	90.4658	22.8254
2	3	0.003	13	65.4479	63.7755	92.2115	30.0731
2	4	0	13	67.2854	65.6903	92.1774	33.59
2	5	0.003	13	67.2799	65.6678	92.4296	33.5907
2	6	0	13	65.6046	63.9059	93.1153	29.7792
2	7	0.004	13	66.6497	65.0971	92.6128	32.488
2	8	0.005	13	63.603	61.8311	92.356	25.978
2	9	0.005	13	68.2997	66.8306	93.2593	36.0276
2	10	0.004	13	66.1961	64.5148	93.7069	32.0898
2	11	0	13	67.6814	66.144	94.5822	34.3119
2	12	0.003	13	68.0234	66.4375	92.6287	35.3223
2	1	0.004	14	62.6389	60.9204	87.9869	27.9619
2	2	0.005	14	65.2011	63.499	90.8944	29.2652
2	3	0.003	14	66.2937	64.6589	92.4396	31.8685
2	4	0	14	66.1264	64.4719	92.0178	31.1796
2	5	0.003	14	70.6516	69.21	93.0955	40.4547
2	6	0	14	63.8442	62.0518	93.0371	26.106
2	7	0.004	14	65.6284	64.0324	92.243	30.4387
2	8	0.005	14	64.0726	62.3216	92.3773	27.0882
2	9	0.005	14	66.2222	64.6547	92.9005	31.8656
2	10	0.004	14	66.2202	64.5394	93.5822	32.3788
2	11	0	14	67.4545	65.909	94.3763	33.9179
2	12	0.003	14	67.4842	65.8676	92.8311	34.1222
2	1	0.004	15	67.8182	66.3398	89.4873	38.0341
2	2	0.005	15	66.5283	64.8937	91.2876	31.78
2	3	0.003	15	66.4299	64.8019	92.5369	32.0533
2	4	0	15	69.0269	67.521	92.5304	37.0432
2	5	0.003	15	69.2693	67.7545	92.8712	37.6873
2	6	0	15	64.2706	62.4923	93.2989	27.0355
2	7	0.004	15	72.0067	70.7073	93.6045	43.4279
2	8	0.005	15	68.9789	67.4687	93.3799	37.007
2	9	0.005	15	64.6454	63.0013	92.8697	28.5933
2	10	0.004	15	68.0942	66.5069	94.009	36.0039
2	11	0	15	73.9064	72.6689	95.3319	47.1314
2	12	0.003	15	69.8078	68.308	93.1721	38.9206
2	1	0.004	16	63.1025	61.4033	88.017	29.0519
2	2	0.005	16	61.5031	59.6238	89.9178	21.61
2	3	0.003	16	59.4625	57.4904	91.1772	17.9584
2	4	0	16	61.7716	59.9064	90.9153	22.3659
2	5	0.003	16	61.9987	60.1307	91.0971	22.8851
2	6	0	16	66.6956	65.0469	93.3384	32.1671
2	7	0.004	16	67.4279	65.9134	92.612	34.212
2	8	0.005	16	65.8564	64.1949	92.6193	30.7266
2	9	0.005	16	64.9328	63.309	92.5195	29.1942
2	10	0.004	16	67.7696	66.1691	93.7872	35.4926
2	11	0	16	67.1638	65.602	94.3498	33.4086
2	12	0.003	16	64.5671	62.805	92.1241	28.2888
2	1	0.004	17	70.676	69.3356	90.1707	43.5175
2	2	0.005	17	68.2547	66.7145	91.3648	35.4975
2	3	0.003	17	63.7916	62.0344	91.9971	26.7019
2	4	0	17	67.2171	65.6234	92.0667	33.3997
2	5	0.003	17	67.029	65.3985	92.5712	32.9757
2	6	0	17	64.6306	62.8817	92.9387	27.853
2	7	0.004	17	66.5128	64.9585	92.4434	32.198
2	8	0.005	17	62.3446	60.5084	92.1095	23.5287
2	9	0.005	17	62.0504	60.2908	91.9913	23.4116
2	10	0.004	17	67.4356	65.8162	93.7589	34.8593
2	11	0	17	65.9495	64.3336	94.0532	30.89
2	12	0.003	17	66.0393	64.3506	92.3681	31.3292

## Sheet: Exp 1 CH4 + VFA
Experiment	Day	Vessel	Treatment	CH4 %	TGP	CH4 mmol_day	OMD	CH4 mmol_ g OMD	TVFA_mmol.d	Ace mmol.d	Prop mmol.d	Buty mmol.d	Isobuty mmol.d	Val mmol.d	Isoval mmol.d	A:P	[H] produced	[H] incorporated	[H] recovery
1	11	1	0.001	8.3	1.8	6.11012	86.13	0.354704	79.1373	43.2755	16.5427	14.135	0.6048	2.48544	2.09376	2.61599	159.634	85.796	53.7455
1	11	4	CTR	13.5	2.6	14.3551	81.56	0.880034	78.1069	37.3956	16.5964	17.9195	0.66528	3.30858	2.22156	2.25324	163.066	126.452	77.5468
1	11	5	0.002	14	3.3	18.8948	87.92	1.07454	72.1464	36.9384	15.9462	13.8402	0.5508	3.0321	1.8387	2.31644	145.184	.	.
1	11	7	0.003	10.3	2.8	11.7949	78.92	0.74727	56.6313	26.4502	14.1283	11.0246	0.43065	2.72646	1.8711	1.87214	111.127	.	.
1	11	9	CTR	10.3	2.7	11.3737	78.91	0.720673	62.8231	29.295	13.7852	13.4691	0.473445	3.90947	1.89095	2.12511	126.252	100.003	79.2095
1	11	11	0.001	9.07	2.2	8.16074	.	.	55.2204	26.845	13.1742	10.9249	0.412425	2.47748	1.38645	2.03769	110.564	80.8411	73.1172
1	11	14	0.003	8	2.3	7.52519	81.94	0.459189	67.906	33.6113	16.1429	12.3796	0.518535	3.17641	2.07725	2.08211	132.884	87.1458	65.5804
1	11	16	0.002	7.2	2.7	7.95052	78.26	0.507956	101.7	54.1414	24.5843	16.5946	0.55476	3.88935	1.93563	2.20227	199.245	114.16	57.2961
1	11	19	0.001	10.92	2.5	11.1651	83.83	0.665936	66.7936	33.6588	15.7248	12.3984	0.48825	2.78145	1.74195	2.14049	132.636	100.907	76.0779
1	11	21	0.003	7.42	3	9.10384	.	.	58.9863	27.1626	14.7569	11.5049	0.40194	3.31992	1.84005	1.84066	115.102	88.939	77.27
1	11	22	CTR	10	3.7	15.1322	88.67	0.853286	67.077	32.3623	15.5849	12.9276	0.45144	3.94497	1.80576	2.07651	132.02	117.554	89.0424
1	11	23	0.002	11.55	3.4	16.0605	87.63	0.916384	65.2108	31.2881	15.6438	13.0442	0.46665	3.10459	1.66347	2.00004	130.397	121.618	93.2677
1	12	1	0.001	9.75	3.2	12.7601	89.93	0.709446	.	.	.	.	.	.	.	.	.	.	.
1	12	4	CTR	10	2.6	10.6334	84.11	0.632114	.	.	.	.	.	.	.	.	.	.	.
1	12	5	0.002	11.32	3.2	14.8148	86.6	0.855358	.	.	.	.	.	.	.	.	.	.	.
1	12	7	0.003	9.2	2.5	9.40648	81.98	0.573706	.	.	.	.	.	.	.	.	.	.	.
1	12	9	CTR	9.65	2.6	10.2612	85.78	0.598114	.	.	.	.	.	.	.	.	.	.	.
1	12	11	0.001	10.92	3.2	14.2913	87.15	0.819926	.	.	.	.	.	.	.	.	.	.	.
1	12	14	0.003	9.45	2.7	10.4351	79.38	0.657285	.	.	.	.	.	.	.	.	.	.	.
1	12	16	0.002	7.65	2.8	8.7603	81	0.540759	.	.	.	.	.	.	.	.	.	.	.
1	12	19	0.001	9.6	2.6	10.2081	81.56	0.625802	.	.	.	.	.	.	.	.	.	.	.
1	12	21	0.003	8.85	3.2	11.5822	80.99	0.715042	.	.	.	.	.	.	.	.	.	.	.
1	12	22	CTR	10.12	3.5	14.486	86.99	0.832624	.	.	.	.	.	.	.	.	.	.	.
1	12	23	0.002	11.32	3.5	16.2037	87.14	0.92975	.	.	.	.	.	.	.	.	.	.	.
1	13	1	0.001	8.25	2.4	8.09776	86.2	0.469707	.	.	.	.	.	.	.	.	.	.	.
1	13	4	CTR	10.2	2.3	9.59461	83.19	0.576669	.	.	.	.	.	.	.	.	.	.	.
1	13	5	0.002	10.72	3	13.1527	82.38	0.798296	.	.	.	.	.	.	.	.	.	.	.
1	13	7	0.003	8.15	2	6.66633	83.38	0.399756	.	.	.	.	.	.	.	.	.	.	.
1	13	9	CTR	8.55	3	10.4903	87.29	0.600886	.	.	.	.	.	.	.	.	.	.	.
1	13	11	0.001	10.55	3.6	15.533	89.02	0.872443	.	.	.	.	.	.	.	.	.	.	.
1	13	14	0.003	8.45	2.8	9.67641	85.52	0.56574	.	.	.	.	.	.	.	.	.	.	.
1	13	16	0.002	7.33	3	8.99342	83.91	0.535897	.	.	.	.	.	.	.	.	.	.	.
1	13	19	0.001	10.6	2.7	11.7049	83.77	0.698635	.	.	.	.	.	.	.	.	.	.	.
1	13	21	0.003	7.9	3.1	10.0159	81.96	0.611021	.	.	.	.	.	.	.	.	.	.	.
1	13	22	CTR	9.95	3.3	13.4288	85.33	0.786873	.	.	.	.	.	.	.	.	.	.	.
1	13	23	0.002	11.07	2.5	11.3185	88.22	0.64149	.	.	.	.	.	.	.	.	.	.	.
1	14	1	0.001	9.22	2.3	8.67278	83.64	0.518459	62.856	31.9124	14.3325	12.1329	0.4212	2.48625	1.57073	2.22658	126.689	87.6219	69.1631
1	14	4	CTR	12.2	3.5	17.4633	88.37	0.988081	77.1062	38.4998	20.1197	13.5475	0.51552	2.60352	1.82016	1.91354	151.309	137.188	90.667
1	14	5	0.002	11.77	3	14.441	85.34	0.846086	73.1422	35.6143	18.4702	13.8496	0.53856	2.54286	2.1267	1.92821	145.097	122.403	84.3597
1	14	7	0.003	9	2.4	8.83392	75.96	0.581485	44.0288	20.47	11.3088	8.43129	0.314685	2.00434	1.49972	1.81009	85.9739	74.8159	87.0216
1	14	9	CTR	10.72	2.9	12.7143	87.18	0.729198	74.2556	34.8831	18.8074	14.7845	0.51597	3.01928	2.24532	1.85475	147.712	118.041	79.9131
1	14	11	0.001	12	3.9	19.1401	91.47	1.04625	72.435	34.3596	18.2744	14.749	0.54054	2.376	2.13543	1.8802	145.99	142.607	97.6832
1	14	14	0.003	9.8	2.8	11.2223	87.94	0.638068	52.1878	22.4849	12.5572	11.9335	0.45144	2.64924	2.11167	1.7906	105.261	93.8706	89.1791
1	14	16	0.002	8.63	3.2	11.2943	87.42	0.645981	72.3219	34.1216	18.9014	13.4093	0.50976	3.21984	2.16	1.80524	140.782	109.799	77.9922
1	14	19	0.001	10.65	2.9	12.6313	86.37	0.73123	69.505	31.9808	18.126	13.3927	0.54378	3.01644	2.4453	1.76436	135.658	113.563	83.7121
1	14	21	0.003	7.65	2.6	8.13456	82.04	0.495768	86.5911	48.3338	20.6799	12.0781	0.437175	3.20495	1.85724	2.33724	165.66	98.0542	59.1901
1	14	22	CTR	11.95	4.1	20.0379	90.2	1.11075	67.3092	33.0624	14.9688	14.2155	0.4806	2.538	2.0439	2.20875	137.956	138.52	100.409
1	14	23	0.002	10.57	3.4	14.6978	87.56	0.839301	99.1853	54.0238	22.4107	17.2737	0.569835	2.55434	2.35305	2.41063	199.553	138.16	69.2348
1	15	1	0.001	10.47	3.6	15.4152	89.73	0.858976	.	.	.	.	.	.	.	.	.	.	.
1	15	4	CTR	14.1	3	17.2998	89.49	0.966575	.	.	.	.	.	.	.	.	.	.	.
1	15	5	0.002	12.5	3.2	16.3591	87.77	0.93193	.	.	.	.	.	.	.	.	.	.	.
1	15	7	0.003	10.4	2.4	10.2081	78.1	0.653526	.	.	.	.	.	.	.	.	.	.	.
1	15	9	CTR	10	2.9	11.8603	86.57	0.685015	.	.	.	.	.	.	.	.	.	.	.
1	15	11	0.001	11.45	3.4	15.9215	89.32	0.891262	.	.	.	.	.	.	.	.	.	.	.
1	15	14	0.003	10.6	3.2	13.8725	.	.	.	.	.	.	.	.	.	.	.	.	.
1	15	16	0.002	8.35	3.5	11.9524	87.86	0.680194	.	.	.	.	.	.	.	.	.	.	.
1	15	19	0.001	9.77	2.7	10.7884	86.13	0.626287	.	.	.	.	.	.	.	.	.	.	.
1	15	21	0.003	8.5	2.8	9.73367	79.18	0.614654	.	.	.	.	.	.	.	.	.	.	.
1	15	22	CTR	11.25	3.6	16.5636	89.54	0.924927	.	.	.	.	.	.	.	.	.	.	.
1	15	23	0.002	10.72	3	13.1527	85.63	0.767997	.	.	.	.	.	.	.	.	.	.	.
1	16	1	0.001	13	3.1	16.4818	88.25	0.933813	.	.	.	.	.	.	.	.	.	.	.
1	16	4	CTR	13	3.1	16.4818	88.36	0.93265	.	.	.	.	.	.	.	.	.	.	.
1	16	5	0.002	11.2	2.8	12.8255	84.28	0.760888	.	.	.	.	.	.	.	.	.	.	.
1	16	7	0.003	9.1	2.6	9.67641	77.18	0.626873	.	.	.	.	.	.	.	.	.	.	.
1	16	9	CTR	10.5	2.6	11.1651	84.04	0.664272	.	.	.	.	.	.	.	.	.	.	.
1	16	11	0.001	10.95	3.4	15.2262	87.25	0.872564	.	.	.	.	.	.	.	.	.	.	.
1	16	14	0.003	11.82	3.1	14.9858	87.91	0.852335	.	.	.	.	.	.	.	.	.	.	.
1	16	16	0.002	10.12	3.2	13.2443	88.14	0.751323	.	.	.	.	.	.	.	.	.	.	.
1	16	19	0.001	9.12	2.6	9.69768	83.11	0.583424	.	.	.	.	.	.	.	.	.	.	.
1	16	21	0.003	8.55	2.9	10.1406	78.52	0.645733	.	.	.	.	.	.	.	.	.	.	.
1	16	22	CTR	10.67	3.2	13.9641	87.27	0.800053	.	.	.	.	.	.	.	.	.	.	.
1	16	23	0.002	11.92	3.7	18.0375	87.89	1.02614	.	.	.	.	.	.	.	.	.	.	.
1	17	1	0.001	9.4	2.6	9.99541	86.68	0.57657	72.517	36.2687	16.4667	14.652	0.56985	2.74118	1.81861	2.20255	147.612	102.219	69.2484
1	17	4	CTR	12.85	3.4	17.8682	89.46	0.998671	75.5729	36.7406	17.6462	16.1753	0.58825	2.35755	2.06505	2.08207	155.828	139.116	89.275
1	17	5	0.002	11.82	2.7	13.0521	82.68	0.789315	65.249	30.9002	15.9844	13.4862	0.5246	2.44579	1.90778	1.93314	131.73	111.15	84.3772
1	17	7	0.003	11.07	3.3	14.9404	82.56	0.904818	70.4853	32.8434	18.1248	13.9082	0.5226	2.94264	2.14366	1.81207	139.444	.	.
1	17	9	CTR	10.65	2.2	9.58234	.	.	61.5726	27.859	14.443	13.4316	0.4745	3.393	1.97145	1.92889	123.887	94.0786	75.9388
1	17	11	0.001	12.9	3.1	16.355	83.51	0.979225	81.6406	40.0332	18.9245	16.9309	0.68985	2.30607	2.75611	2.11541	166.714	137.131	82.2549
1	17	14	0.003	11.72	3	14.3797	85.6	0.839933	75.3441	38.0244	16.5464	15.1223	0.585	2.8197	2.2464	2.29804	153.084	.	.
1	17	16	0.002	11.07	3.1	14.0349	84.98	0.825776	69.049	32.4454	17.2826	14.2099	0.5376	2.5632	2.01024	1.87735	139.013	119.124	85.693
1	17	19	0.001	10.15	3.2	13.2836	83.78	0.792766	.	.	.	.	.	.	.	.	.	.	.
1	17	21	0.003	8.6	2.3	8.08958	76.41	0.529353	66.2071	32.6585	17.0528	11.3063	0.5494	2.80094	1.83915	1.91513	127.595	89.0765	69.812
1	17	22	CTR	11	2.6	11.6968	.	.	67.2519	32.2842	14.9162	14.3881	0.767	2.56522	2.33122	2.16437	137.037	105.396	76.9104
1	17	23	0.002	10.07	2.9	11.9434	84.19	0.709311	80.1276	39.7176	17.4173	17.092	0.7571	2.70446	2.43914	2.28035	165.221	116.792	70.6886

## Sheet: Exp 2 CH4 + VFA
Experiment	Day	Vessel	Treatment	CH4 %	TGP	CH4 mmol_day	OMD	CH4 mmol_ g OMD	TVFA_mmol.d	Ace mmol.d	Prop mmol.d	Buty mmol.d	Isobuty mmol.d	Val mmol.d	Isoval mmol.d	A:P	[H] produced	[H] incorporated	[H] recovery
2	11	1	0.004	4.52	1.9	3.5123	63.4187	0.276913	.	.	.	.	.	.	.	.	.	.	.
2	11	2	0.005	6.23	2.3	5.86024	68.2556	0.429286	.	.	.	.	.	.	.	.	.	.	.
2	11	3	0.003	6.03	2.2	5.4255	63.1714	0.429426	.	.	.	.	.	.	.	.	.	.	.
2	11	4	0	6.8	3	8.34314	64.8017	0.643744	.	.	.	.	.	.	.	.	.	.	.
2	11	5	0.003	4.83	1.4	2.76551	62.2641	0.222079	.	.	.	.	.	.	.	.	.	.	.
2	11	6	0	8.7	2.6	9.25107	63.4537	0.728962	.	.	.	.	.	.	.	.	.	.	.
2	11	7	0.004	8.08	2.8	9.25271	60.9278	0.759318	.	.	.	.	.	.	.	.	.	.	.
2	11	8	0.005	7.13	2.1	6.12362	64.9736	0.471239	.	.	.	.	.	.	.	.	.	.	.
2	11	9	0.005	7.15	2.4	7.01805	61.267	0.572743	.	.	.	.	.	.	.	.	.	.	.
2	11	10	0.004	6.65	2.2	5.98334	66.1032	0.452576	.	.	.	.	.	.	.	.	.	.	.
2	11	11	0	6.93	2.2	6.23527	60.5119	0.51521	.	.	.	.	.	.	.	.	.	.	.
2	11	12	0.003	9.65	2.6	10.2612	65.7715	0.780067	.	.	.	.	.	.	.	.	.	.	.
2	12	1	0.004	4.94	1.7	3.43459	.	.	.	.	.	.	.	.	.	.	.	.	.
2	12	2	0.005	6.82	2	5.57845	.	.	.	.	.	.	.	.	.	.	.	.	.
2	12	3	0.003	8.9	2.3	8.37177	.	.	.	.	.	.	.	.	.	.	.	.	.
2	12	4	0	7.67	2.4	7.52846	.	.	.	.	.	.	.	.	.	.	.	.	.
2	12	5	0.003	3.8	0.6	0.932469	.	.	.	.	.	.	.	.	.	.	.	.	.
2	12	6	0	12.83	2	10.4944	.	.	.	.	.	.	.	.	.	.	.	.	.
2	12	7	0.004	7.52	2.7	8.30388	.	.	.	.	.	.	.	.	.	.	.	.	.
2	12	8	0.005	4.3	2.1	3.69307	.	.	.	.	.	.	.	.	.	.	.	.	.
2	12	9	0.005	9.8	2	8.01596	.	.	.	.	.	.	.	.	.	.	.	.	.
2	12	10	0.004	7.03	1.6	4.60018	.	.	.	.	.	.	.	.	.	.	.	.	.
2	12	11	0	7.6	2.7	8.39222	.	.	.	.	.	.	.	.	.	.	.	.	.
2	12	12	0.003	6.98	2.6	7.42212	.	.	.	.	.	.	.	.	.	.	.	.	.
2	13	1	0.004	4.92	1.9	3.82312	59.6776	0.320314	.	.	.	.	.	.	.	.	.	.	.
2	13	2	0.005	5.29	2.1	4.54333	60.2318	0.377154	.	.	.	.	.	.	.	.	.	.	.
2	13	3	0.003	6.69	2.1	5.74573	63.7755	0.450465	.	.	.	.	.	.	.	.	.	.	.
2	13	4	0	5.32	3.1	6.74486	65.6903	0.513383	.	.	.	.	.	.	.	.	.	.	.
2	13	5	0.003	5.34	1.6	3.4943	65.6678	0.266059	.	.	.	.	.	.	.	.	.	.	.
2	13	6	0	7.4	1.9	5.75022	63.9059	0.449898	.	.	.	.	.	.	.	.	.	.	.
2	13	7	0.004	8.3	2.3	7.80738	65.0971	0.599672	.	.	.	.	.	.	.	.	.	.	.
2	13	8	0.005	8.05	2	6.58454	61.8311	0.532462	.	.	.	.	.	.	.	.	.	.	.
2	13	9	0.005	8.42	1.9	6.54282	66.8306	0.489508	.	.	.	.	.	.	.	.	.	.	.
2	13	10	0.004	8.62	1.5	5.28808	64.5148	0.409835	.	.	.	.	.	.	.	.	.	.	.
2	13	11	0	7.64	2.7	8.43639	66.144	0.637729	.	.	.	.	.	.	.	.	.	.	.
2	13	12	0.003	7.15	2.1	6.1408	66.4375	0.462149	.	.	.	.	.	.	.	.	.	.	.
2	14	1	0.004	6.5	2	5.31671	60.9204	0.436365	.	.	.	.	.	.	.	.	.	.	.
2	14	2	0.005	7.38	2.1	6.33833	63.499	0.499089	.	.	.	.	.	.	.	.	.	.	.
2	14	3	0.003	4.27	2.3	4.01657	64.6589	0.310597	.	.	.	.	.	.	.	.	.	.	.
2	14	4	0	2.55	2.7	2.81581	64.4719	0.218375	.	.	.	.	.	.	.	.	.	.	.
2	14	5	0.003	8.98	2	7.34524	69.21	0.530649	.	.	.	.	.	.	.	.	.	.	.
2	14	6	0	10.85	2.4	10.6498	62.0518	0.858136	.	.	.	.	.	.	.	.	.	.	.
2	14	7	0.004	10.58	2.7	11.6829	64.0324	0.912261	.	.	.	.	.	.	.	.	.	.	.
2	14	8	0.005	10.5	2	8.58853	62.3216	0.68905	.	.	.	.	.	.	.	.	.	.	.
2	14	9	0.005	9.63	2.2	8.6646	64.6547	0.670068	.	.	.	.	.	.	.	.	.	.	.
2	14	10	0.004	8	1.7	5.56209	64.5394	0.430907	.	.	.	.	.	.	.	.	.	.	.
2	14	11	0	10.37	3.1	13.1474	65.909	0.99739	.	.	.	.	.	.	.	.	.	.	.
2	14	12	0.003	9.5	2.7	10.4903	65.8676	0.796315	.	.	.	.	.	.	.	.	.	.	.
2	15	1	0.004	5.84	1.9	4.53801	66.3398	0.342028	45.93	20.41	11.48	7.89	0.38	3.96	1.81	1.78	83.85	65.55	78.18
2	15	2	0.005	7.65	2.1	6.57022	64.8937	0.506229	47.1	20.12	11.2	9.15	0.44	.	1.75	1.8	88.03	.	.
2	15	3	0.003	7.37	1.9	5.72691	64.8019	0.441879	37.46	16.08	9.21	6.88	0.27	3.59	1.42	1.75	68.9	52.18	75.73
2	15	4	0	5.99	2.4	5.87946	67.521	0.43538	44.6	19.98	10.81	7.93	0.35	3.74	1.8	1.85	82.47	67	81.25
2	15	5	0.003	3.22	0.7	0.921835	67.7545	0.0680276	50.4	21.72	11.61	10.23	0.39	.	1.85	1.87	95.98	65.32	68.05
2	15	6	0	6.89	2	5.63571	62.4923	0.450912	47.92	21.26	10.7	9.36	0.46	4.33	1.81	1.99	90.67	75.17	82.9
2	15	7	0.004	6.84	1.2	3.35689	70.7073	0.237379	47.11	21.9	11.41	8.44	0.34	3.48	1.54	1.92	88.96	54.62	61.4
2	15	8	0.005	10.57	2.1	9.07807	67.4687	0.672762	50.5	22.78	12.69	9.04	0.4	3.84	1.74	1.79	94.43	66	69.89
2	15	9	0.005	8.12	2.5	8.30224	63.0013	0.658894	54.98	25.84	12.92	10.08	0.43	3.93	1.78	2	104.91	77.07	73.47
2	15	10	0.004	8.39	2	6.86264	66.5069	0.515935	43.78	20.15	9.91	8.25	0.34	3.48	1.65	2.03	83.21	57.86	69.53
2	15	11	0	11.05	2.6	11.7499	72.6689	0.808457	42.65	19.46	9.87	8.02	0.33	3.36	1.61	1.97	80.88	73.47	90.83
2	15	12	0.003	7.95	1.9	6.17761	68.308	0.452187	48.95	21.81	11.77	8.96	0.39	4.15	1.87	1.85	91.22	68.88	75.51
2	16	1	0.004	7.45	2.2	6.70314	61.4033	0.545829	53.43	25.21	13.98	8.18	0.42	3.66	1.98	1.8	97.14	71.44	73.54
2	16	2	0.005	6.2	2.1	5.32489	59.6238	0.44654	51.83	24.3	13.25	8.35	0.42	3.72	1.8	1.83	95.24	84.61	88.84
2	16	3	0.003	5.82	2.1	4.99852	57.4904	0.434727	.	.	.	.	.	.	.	.	.	.	.
2	16	4	0	7.85	2.3	7.38409	59.9064	0.616302	.	23.73	13.55	.	0.39	3.96	.	1.75	.	.	84.66
2	16	5	0.003	7.78	1.7	5.40914	60.1307	0.449781	46.87	20.95	11.33	8.56	0.36	3.89	1.79	1.85	87.47	71.83	82.12
2	16	6	0	10.2	2.1	8.7603	65.0469	0.673384	48.43	21.71	11.33	8.82	0.36	4.23	1.97	1.92	90.04	71.72	79.65
2	16	7	0.004	7.02	1.3	3.73233	65.9134	0.283124	.	.	.	.	.	.	.	.	.	.	.
2	16	8	0.005	7.65	1.8	5.63162	64.1949	0.438635	50.94	24.11	12.94	8.3	0.35	3.62	1.6	1.86	94.39	75.23	79.7
2	16	9	0.005	10	1.9	7.77057	63.309	0.613702	56.05	26.19	13.3	10.07	0.4	4.18	1.92	1.97	105.95	80.91	76.37
2	16	10	0.004	8.78	1.5	5.38623	66.1691	0.407005	42.48	19.18	10.15	7.86	0.32	3.42	1.54	1.89	79.96	65.48	81.89
2	16	11	0	10.47	2.2	9.42039	65.602	0.717995	48.44	21.69	11.89	8.74	0.4	3.88	1.84	1.82	90.24	92.59	102.6
2	16	12	0.003	8.38	2	6.85446	62.805	0.545694	50.43	23.29	11.98	8.87	0.37	4.11	1.81	1.94	94.03	77.07	81.96
2	17	1	0.004	6.63	2.5	6.7788	69.3356	0.48884	50.61	24.52	12.92	7.91	0.41	3.09	1.77	1.9	93.59	79.28	84.72
2	17	2	0.005	8.73	2.9	10.3541	66.7145	0.775999	51.09	24.12	13.28	8.26	0.39	3.3	1.73	1.82	94.57	82.63	87.38
2	17	3	0.003	9.7	2.4	9.521	62.0344	0.767396	40.31	18.85	9.41	6.95	0.31	3.29	1.5	2	74.89	59.06	78.87
2	17	4	0	8.23	3.1	10.4342	65.6234	0.795009	48.94	22.97	13.64	6.83	0.41	3.29	1.79	1.68	86.92	79.88	91.9
2	17	5	0.003	8.52	2.3	8.01432	65.3985	0.61273	.	.	.	8.33	0.4	3.69	.	.	.	.	.
2	17	6	0	9.6	2	7.85237	62.8817	0.624376	.	18.97	10.04	.	0.36	.	1.68	1.89	.	.	.
2	17	7	0.004	11.65	2.4	11.435	64.9585	0.880178	43.08	20.63	11.12	6.93	0.31	2.73	1.35	1.85	80.12	81.63	101.89
2	17	8	0.005	8.7	2.3	8.18364	60.5084	0.67624	51.39	24.36	12.84	8.53	0.37	3.68	1.61	1.9	95.69	80.11	83.72
2	17	9	0.005	9.95	2.1	8.54559	60.2908	0.708697	47.31	22.4	11.65	8.07	0.36	.	1.53	1.92	.	.	74.68
2	17	10	0.004	9	2	7.3616	65.8162	0.559254	39.49	18.12	9.53	7.03	0.3	3.14	1.37	1.9	73.88	61.67	83.48
2	17	11	0	10.82	2.9	12.8329	64.3336	0.997372	42.01	18.78	10.65	7.3	0.38	3.17	1.57	1.76	77.4	81.08	104.75
2	17	12	0.003	9.83	2.2	8.84455	64.3506	0.687215	50.53	23.07	11.82	9.15	0.4	4.27	1.82	1.95	94.54	79.93	84.54
